# Supplementary material for: Heterogeneous survival upon disinfection underlies evolution of increased tolerance
Source: Microbiol Spectr. 2024 Oct 22;12(12):e03276-22. doi: 10.1128/spectrum.03276-22 (PMC11619369; doi:10.1128/spectrum.03276-22)
Supplement: Dataset S1 — Source data for Figure 1. [file spectrum.03276-22-s0002.xlsx]

## Sheet: Explanations
All data are given in cfu/ml.
Time is given in minutes.

## Sheet: A_h2o2
Time [min]	Replicate 1	Replicate 2	Replicate 3	Replicate 4	Replicate 5
0	9.22222e+08	1.04444e+09	1.25556e+09	1100000000	1.17778e+09
0.333333	1200000000	1300000000	1900000000	900000000	1500000000
0.666667	1000000000	1300000000	1300000000	700000000	1200000000
1	1700000000	1500000000	1500000000	1500000000	1200000000
2	700000000	600000000	600000000	230000000	1000000000
3	14000000	80000000	80000000	7000000	50000000
4	300000	300000	400000	100000	500000
5	0	0	0	0	0
6	0	0	0	0	0
7	0	0	0	0	0
8	0	0	0	0	0
9	0	0	0	0	0
10	0	0	0	0	0
12.5	0	0	0	0	0
15	0	0	0	0	0
20	0	0	0	0	0

## Sheet: B_gta
Time [min]	Replicate 1	Replicate 2	Replicate 3	Replicate 4	Replicate 5	Replicate 6
0	890000000	1000000000	1260000000	1210000000	980000000	1020000000
0.333333	530000000	440000000	430000000	380000000	390000000	490000000
0.666667	290000000	370000000	380000000	310000000	240000000	360000000
1	35000000	51000000	49000000	47000000	58000000	64000000
2	20000	100000	140000	60000	80000	110000
3	0	0	0	0	0	0
4	0	0	0	0	0	0
5	0	0	0	0	0	0
6	0	0	0	0	0	0
7	0	0	0	0	0	0
8	0	0	0	0	0	0
9	0	0	0	0	0	0
10	0	0	0	0	0	0
12.5	0	0	0	0	0	0
15	0	0	0	0	0	0
20	0	0	0	0	0	0

## Sheet: C_chx
Time [min]	Replicate 1	Replicate 2	Replicate 3	Replicate 4	Replicate 5	Replicate 6
0	1462500000	1650000000	1375000000	1837500000	2237500000	1637500000
0.5	42000000	200000000	150000000	220000000	47000000	38000000
1	28000000	110000000	100000000	110000000	36000000	27000000
2	14000000	40000000	38000000	31000000	13000000	16000000
3	1900000	24000000	17000000	25000000	2500000	3300000
4	1800000	11000000	4000000	17000000	110000	1500000
5	200000	3500000	4100000	3500000	80000	500000
6	30000	1900000	2200000	3900000	70000	70000
7	90000	3300000	3700000	4800000	220000	70000
8	0	2100000	1000000	2800000	90000	10000
9	0	190000	170000	380000	10000	0
10	0	120000	120000	290000	0	0
12.5	0	0	0	0	0	0
15	70000	0	130000	0	0	0
20	0	0	0	0	0	0

## Sheet: D_bac
Time [min]	Replicate 1	Replicate 2	Replicate 3
0	270000000	1220000000	290000000
0.5	500000000	610000000	200000000
1	250000000	200000000	340000000
2	60000000	50000000	80000000
5	6200000	4100000	9000000
10	290000	210000	700000
20	120000	60000	130000
22	35400	38190	42690

## Sheet: E_ddac
Time [min]	Replicate 1	Replicate 2	Replicate 3	Replicate 4	Replicate 5	Replicate 6
0	1320000000	730000000	1170000000	1140000000	1200000000	1020000000
0.333333	190000000	200000000	140000000	220000000	180000000	160000000
0.666667	180000000	140000000	120000000	100000000	80000000	90000000
1	190000000	230000000	130000000	200000000	90000000	50000000
2	120000000	160000000	40000000	140000000	100000000	35000000
3	56000000	59000000	49000000	43000000	28000000	33000000
4	31000000	39000000	17000000	21000000	10000000	10000000
5	13000000	25000000	5700000	5400000	2900000	2800000
6	4600000	5800000	3000000	1700000	480000	490000
7	2200000	3500000	1100000	470000	70000	66000
8	1500000	1100000	160000	220000	32000	24000
9	280000	360000	120000	110000	7000	7000
10	160000	170000	15400	13500	1300	700
12.5	16000	17000	0	2000	2000	0
15	13000	4000	0	2000	0	0
20	2800	300	0	400	0	0

## Sheet: F_iso
Time [min]	Replicate 1	Replicate 2	Replicate 3	Replicate 4	Replicate 5	Replicate 6
0	2487500000	1812500000	2200000000	1712500000	1775000000	1887500000
0.333333	1000000000	600000000	800000000	1000000000	1000000000	1300000000
0.666667	900000000	600000000	900000000	500000000	1100000000	500000000
1	400000000	340000000	320000000	250000000	320000000	300000000
2	210000000	140000000	150000000	100000000	140000000	80000000
3	52000000	29000000	3500000	3900000	19000000	1800000
4	3600000	5700000	410000	370000	2900000	100000
5	2400000	400000	46000	48000	370000	28000
6	250000	66000	9000	9000	250000	7000
7.17	59000	69000	4000	4000	200000	3000
8	29000	15000	1000	1000	11000	0
9	7000	1000	0	0	5000	0
10	4000	1125	0	500	0	0
12.5	0	0	0	0	0	0
15	0	0	0	0	0	0
20	0	0	0	0	0	0

## Sheet: S1_spiking_chx
Time [min]	Replicate 1	Replicate 2	Replicate 3
0	1600000000	600000000	900000000
0.5	280000000	180000000	210000000
1	280000000	200000000	230000000
2	36000000	19000000	21000000
5	5600000	500000	450000
10	270000	0	0
20	0	0	0
22	96400000	96400000	96400000	* Values calculated based on the volume and the cell concentration of original culture added to the time kill assay
22.5	3700000	4000000	3900000
23	3300000	2400000	2600000
24	2600000	2200000	3200000
32	21000	20000	60000
