# Supplementary material for: Heterogeneous survival upon disinfection underlies evolution of increased tolerance
Source: Microbiol Spectr. 2024 Oct 22;12(12):e03276-22. doi: 10.1128/spectrum.03276-22 (PMC11619369; doi:10.1128/spectrum.03276-22)
Supplement: Dataset S2 — Source data for Figure 2. [file spectrum.03276-22-s0003.xlsx]

## Sheet: Explanation
each Transfer à 24h
Panel 6
Figure2	a	GTA	Glutaraldehyde		All data are given in cfu/ml.
	b	CHX	Chlorhecidine		All data are given in cfu/ml.
	c	BAC	Benzalkonium chloride		All data are given in cfu/ml.
	d	ISO	Isopropanol		All data are given in cfu/ml.
	e	Percentage	Percentage of surviving replicate cultures
	f	Evolvability	Relationship between the ability to evolve tolerance against the disinfectant and the persister fraction in the ancestor population

## Sheet: A_GTA
Transfer	CFU_GTA1	CFU_GTA2	CFU_GTA3	CFU_GTA4	CFU_GTA5	CFU_GTA6	CFU_GTA7	CFU_GTA8	CFU_GTA9	CFU_GTA10	CFU_GTA11	CFU_GTA12
0	1000000000	1000000000	1000000000	1000000000	1000000000	1000000000	1000000000	1000000000	1000000000	1000000000	1000000000	1000000000
1	500000	5000000	100000	9000000	500000	3000000	900000	1000000	1300000	9000000	1300000	800000
2	5000000		2000000	1000000	1300000	2000000	7000000	7000000	2000000	1000000	6000000	2000000
3			6000000	3000000			200000	2000000	1000000	200000
4			9000000				9500000			60000000
5			20000000				10000000			3000000
6			2000000				3000000
7			60000000				50000000
8							15000000
9							300000000
10							100000000

## Sheet: B_ISO
Transfer	CFU_ISO1	CFU_ISO2	CFU_ISO3	CFU_ISO4	CFU_ISO5	CFU_ISO6
0	1000000000	1000000000	1000000000	1000000000	1000000000	1000000000
1	1000000	110000	1000000	110000	300000	500000
2	4000000	4000000	400000	800000	1000000	1000000
3	2000000	5000000	1000000	7000000	400000	200000
4	1300000	7000000	7000000	7000000	9000000	2000000
5	300000	700000	200000	200000	8000000	2000000
6	100000	200200	901800	1003000	6000000	200000
7	520000	4000000	104000	300900	200600	640000
8	1400000	12000000	1700000	1300000	6000000	1800000
9	500000	300000	200000	200000	40000000	200000
10	300000	30000000	400400	7000000	100000000	1201200
11	400000	2000000	400400	6000000	15000000	9000000

## Sheet: C_BAC
Transfer	CFU_BAC1	CFU_BAC2	CFU_BAC3	CFU_BAC4	CFU_BAC5	CFU_BAC6
0	1000000000	1000000000	1000000000	1000000000	1000000000	1000000000
1	10000	10000	10000	10000	10000	0
2	27000	29000	64000	36000	40000	15
3	580000	6000	57000	23000	30000	35
4	168000	255000	1039000	945000	1750000	3500
5	9750000	4125000	13125000	8750000	7250000	46
6	5500000	8500000	19375000	21000000	12125000	74
7	10375000	17625000	11500000	16375000	4750000	25
8	40125000	36500000	15250000	16375000	12625000	74
9	58875000	54000000	25750000	19375000	42875000	62
10	52500000	58750000	52500000	32500000	37500000	22

## Sheet: D_CHX
Transfer	CFU_CHX1	CFU_CHX2	CFU_CHX3	CFU_CHX4	CFU_CHX5	CFU_CHX6
0	1000000000	1000000000	1000000000	1000000000	1000000000	1000000000
1	900000	560000	240000	200000	1040000	536000000

## Sheet: E_Percentage
	amount of replicates in %
Transfer	BAC	CHX	GTA	ISO
1	100	100	100	100
2	100	0	91.6667	100
3	100	0	66.6667	100
4	100	0	50	100
5	100	0	25	100
6	100	0	16.6667	100
7	100	0	16.6667	100
8	100	0	8.33333	100
9	100	0	8.33333	100
10	100	0	8.33333	100
11	100	0	0	100

## Sheet: F_Evolvability
	Evolvability of Survival	AUC_SD
BAC	13.8241	1.70607
ISO	5.96588	4.95343
GTA	-9.31303	3.43736
CHX	-10	0
